# Supplementary material for: Monobodies with potent neutralizing activity against SARS-CoV-2 Delta and other variants of concern
Source: Life Sci Alliance. 2022 Mar 7;5(6):e202101322. doi: 10.26508/lsa.202101322 (PMC8906176; doi:10.26508/lsa.202101322)
Supplement: Supplementary file 2 [file LSA-2021-01322_Supplemental_Data_1.xlsx]

## Sheet: Data S1
Data file S1 Nucleic acid sequences.	Abbreviations: SPC18, spacer 18; -NH2, Amino(C12) modification; Pu, puromycin; HEX, hexachloro-fluorescein, Cy3, Cyanine3; 6FAM, 6-carboxyfluorescein; TAMRA, 6-carboxytetramethylrhodamine. code letters represent "mixed bases" K= G/ T; M= A/ C; R= A/ G; S= G/ C; W= A/ T; Y= T/ C; D= A/ T/ G; H= A/ T/ C; N= A/ T/ G/ C
Names	Oligonucleotide sequences (5' to 3')	Memo	Additional information
EX-A2J2-249.R20	ATTCTCTGCCCAATACGCAA	Use for ssDNA-FN3F.F3 preparetion
GGTCTCCpri.R22	CGCCTACGATACCTTGGTCTCC	Use for ssDNA-FN3F.F3 preparetion
FN3F-QAN.F1	GGATTAAGGAGGTGATATTTATGCAAGCCAATTCTGGTTCTCTGGAAGTTGTGGAAGCCAGCCCGACGAGCATTCAGATTTCT	Use for Library construction	5'-Phospholilation
FN3F.F5	TATCAACTACCGCACGGGTGGAGGAGGAGGTAGCTAG	Use for Library construction
ssDNA-FN3F.F3	CTATCGCATTACCTATGGCGAAACCGGCGGTAACAGTCCGGTCCAGGAATTTACGGTGCCGGGTTCAAAATCGACCGCGACGATTTCCGGCCTGAAACCGGGTGTTGATTATACCATCACGGTGTAC	Use for Library construction	5'-Phospholilation
C4L1-A.F47	TGGGACGCTCCGTCTTCTCGTTACGAACATTACCAGTTCGTTCGCTA	C4Lib-3, C4Lib-4	5'-Phospholilation
C4L1-B1.F47	TGGGACGCTCCGTCTTCTCGTNNKNNKNNKNNKNNKNNKGTTCGCTA	C4Lib-2	5'-Phospholilation
C4L1-B2.F47	TGGGACGCTNNKNNKNNKNNKNNKNNKCATTACCAGTTCGTTCGCTA	C4Lib-1	5'-Phospholilation
C4L2-A1.F53	GCAGTTACCTGGACTGGTGACGTTCCGNNKNNKNNKNNKNNKNNKCCGATTTC	C4Lib-4	5'-Phospholilation
C4L2-A2.F53	GCAGTTACCNNKNNKNNKNNKNNKNNKTGGTACTGGCTGGTTAACCCGATTTC	C4Lib-3	5'-Phospholilation
C4L2-B.F53	GCAGTTACCTGGACTGGTGACGTTCCGTGGTACTGGCTGGTTAACCCGATTTC	C4Lib-1, C4Lib-2	5'-Phospholilation
C6L1-1.F41	TGGGACGCTGGTGGTGACTACGTTGGTTACTACGTTCGCTA	C6Lib-3	5'-Phospholilation
C6L1-2.F41	TGGGACGCTGGTGGTGACTACGTTGGTTACNNKGTTCGCTA	C6Lib-2	5'-Phospholilation
C6L1-3.F41	TGGGACGCTNNKNNKNNKNNKNNKNNKNNKTACGTTCGCTA	C6Lib-1	5'-Phospholilation
C6L2-1.F56	GCAGTTACCACTTACAACGGTCCGTGGNNKNNKNNKNNKNNKNNKNNKCCGATTTC	C6Lib-3	5'-Phospholilation
C6L2-2.F56	GCAGTTACCNNKNNKNNKNNKNNKNNKATCTACGGTTACGAAGAAATCCCGATTTC	C6Lib-2	5'-Phospholilation
C6L2-3.F56	GCAGTTACCACTTACAACGGTCCGTGGATCTACGGTTACGAAGAAATCCCGATTTC	C6Lib-1	5'-Phospholilation
C12L1-1.F41	TGGGACGCTGAAATCTACTACGAAATCGGTGACGTTCGCTA	C12Lib-3	5'-Phospholilation
C12L1-2.F41	TGGGACGCTGAAATCTACTACGAAATCNNKNNKGTTCGCTA	C12Lib-2	5'-Phospholilation
C12L1-3.F41	TGGGACGCTNNKNNKNNKNNKNNKNNKGGTGACGTTCGCTA	C12Lib-1	5'-Phospholilation
C12L2-1.F47	GCAGTTACCCGTCTGTGGGGTNNKNNKNNKNNKNNKNNKCCGATTTC	C12Lib-3	5'-Phospholilation
C12L2-2.F47	GCAGTTACCNNKNNKNNKNNKTACTACACTCAGTGGGACCCGATTTC	C12Lib-2	5'-Phospholilation
C12L2-3.F47	GCAGTTACCCGTCTGTGGGGTTACTACACTCAGTGGGACCCGATTTC	C12Lib-1	5'-Phospholilation
MonoE1c1NH2-NNN.R25	NNNAGCGTCCCAAGAAATCTGAATG	Ligation assistance	3'-NH2
MonoE1c2-NNN1-NH2.24	GGTAATGCGATAGTAGCGAACNNN	Ligation assistance	3'-NH2
MonoE1c3NH2.R19	GGTAACTGCGTACACCGTG	Ligation assistance	3'-NH2
MonoE1c4NH2-NNN.R24	GCGGTAGTTGATAGAAATCGGNNN	Ligation assistance	3'-NH2
AM2C4-L1.F47	TGGGACGCTCCTNNKGGAGGTSYTRMWSAWTACCAGTDKGTTCGCTA	C4AM-1Lib	5'-Phospholilation
AM2C4-L2.F53	GCAGTTACCTGGACTGGTRRWRHWCCGTGGTWTTGGNNKNNKAATCCGATTTC	C4AM-1Lib	5'-Phospholilation
MonobodyHL1Co10	TGGGACGCTNNKNNKNNKNNKNNKNNKNNKNNKNNKNNKGTTCGCTA	C6AM-1Lib, C12AM-1Lib	5'-Phospholilation, NNK represent trinucleotide (19 codons/19 aa)
MonobodyHL1Co12	TGGGACGCTNNKNNKNNKNNKNNKNNKNNKNNKNNKNNKNNKNNKGTTCGCTA	C6AM-1Lib, C12AM-1Lib	5'-Phospholilation, NNK represent trinucleotide (19 codons/19 aa)
FN3F.F3short39	CTATCGCATTACCTATGGCGAAACCGGCGGTAACAGTCC	C6AM-1Lib, C12AM-1Lib
FN3F1-2-3-GSBsaI.R34	AGTGATGGTCTCAGGACTGTTACCGCCGGTTTCG	C6AM-1Lib, C12AM-1Lib
FN3F3-4-5-GSBsaI.F34	AGTGATGGTCTCAGTCCGGTCCAGGAATTTACGG	C6AM-1Lib, C12AM-1Lib
T7SD8M2.F44	ATACTAATACGACTCACTATAGGATTAAGGAGGTGATATTTATG
G5S-4Gan21-3.R42	CCCGCCTCgCGCCCgCCGTCCcTAGCTACCTCCTCCTCCACC
FN3S.R29	TAGCTACCTCCTCCTCCACCCGTGCGGTA
FN3L1p.R20	CCAAGAAATCTGAATGCTCG
Hex-mPuL	CCCGCCTCGCGCCCGCCGTCC (SPC18) 5 CC (Pu)		5'-HEX and OMe-modification
MonoS-BC-c4.F71	TTCAGATTTCTTGGGACGCTCCGTCTTCTCGTTACGAACATTACCAGTTCGTTCGCTACTATCGCATTACC
MonoS-FG-c4.R76	CGGTAGTTGATAGAAATCGGGTTAACCAGCCAGTACCACGGAACGTCACCAGTCCAGGTAACTGCGTACACCGTGA
MonoS-BC-4am-1.F71	TTCAGATTTCTTGGGACGCTCCTCGGGGGGGTCCGGAACATTACCAGTTCGTTCGCTACTATCGCATTACC
MonoS-FG-4am-1.R76	CGGTAGTTGATAGAAATCGGATTCCTACTCCAATACCACGGAACGTCACCAGTCCAGGTAACTGCGTACACCGTGA
MonoS-BC-C4AM2.F71	TTCAGATTTCTTGGGACGCTCCTCGGGGAGGTCCTGCTGATTACCAGTGGGTTCGCTACTATCGCATTACC
MonoS-FG-C4AM2.R76	CGGTAGTTGATAGAAATCGGATTCGCACTCCAATACCACGGAACTTTACCAGTCCAGGTAACTGCGTACACCGTGA
MonoS-BC-6b.F65	TTCAGATTTCTTGGGACGCTGGTGGTGACTACGTTGGTTACTACGTTCGCTACTATCGCATTACC
MonoS-FG-6b.R79	CGGTAGTTGATAGAAATCGGGATTTCTTCGTAACCGTAGATCCACGGACCGTTGTAAGTGGTAACTGCGTACACCGTGA
MonoS-BC-6bAM1-1.F65	TTCAGATTTCTTGGGACGCTGGGGGTGCGGGTGCTCATCTGTACGTTCGCTACTATCGCATTACC
MonoS-BC-6bAM1-WT.F53	TTCAGATTTCTTGGGACGCTCCGGCGGTCACGGTTCGCTACTATCGCATTACC
MonoS-BC-6bAM1-GS.F59	TTCAGATTTCTTGGGACGCTGGCTCTGGTTCAGGCTCTGTTCGCTACTATCGCATTACC
C6am2-160-BC.F76	TTCAGATTTCTTGGGACGCTTGGATCATGCAGCTGGACTCTGGTTACTGGGACCGTTACTATCGCATTACCTATGG
MonoS-BC-12b.F65	TTCAGATTTCTTGGGACGCTGGTTTGGGTTCTTCGTTTGGTGACGTTCGCTACTATCGCATTACC
MonoS-FG-12b.R70	CGGTAGTTGATAGAAATCGGGTCCCACTGAGTGTAGTAACCCCACAGACGGGTAACTGCGTACACCGTGA
MonoS-BC-12bAM1-1.F65	TTCAGATTTCTTGGGACGCTGAAATCTACTACGAAATCGGTGACGTTCGCTACTATCGCATTACC
C12am2-57-BC.F70	TTCAGATTTCTTGGGACGCTATGCATTGGTACGACCAGGGTGATACTTCCTACTATCGCATTACCTATGG
Q107delMonoS-ex.F71	ACACTAGTGGcactGGATCCCTGGAAGTTGTGGAAGCCAGCCCGACGAGCATTCAGATTTCTTGGGACGCT
Q107EIDKPSQC-ex.R71	CCAAGCTCAGCTAATTAAGCTTAGCAttgACTtggtttgtcaatttcCGTGCGGTAGTTGATAGAAATCGG
Q107.F40	ATCTCATCACCATCACCATCACACTAGTGGCACTGGATCC
Q106.R40	CTGGATCTATCAACAGGAGTCCAAGCTCAGCTAATTAAGC
Q107-MonoS.R67	CTGGATCTATCAACAGGAGTCCAAGCTCAGCTAATTAAGCTTACGTGCGGTAGTTGATAGAAATCGG
Q107-MonoS-EIDK.R67	CTGGATCTATCAACAGGAGTCCAAGCTCAGCTAATTAAGCTTAtttgtcaatttcCGTGCGGTAGTT
Q107-MonoS-EIDKPSQ.R67	CTGGATCTATCAACAGGAGTCCAAGCTCAGCTAATTAAGCTTAttgACTtggtttgtcaatttcCGT
DNA I	CATATGcgtcatcaatctCATCACCATCACCATCACACTAGTGGcactGGATCCCTGGAAGTTGTGGAAGCCAGCCCGACGAGCATTCAGATTTCTTGGGACGCTCCGTCTTCTCGTTACGAACATTACCAGTTCGTTCGCTACTATCGCATTACCTATGGCGAAACCGGCGGTAACAGTCCGGTCCAGGAATTTACGGTGCCGGGTTCAAAATCGACCGCGACGATTTCCGGCCTGAAACCGGGTGTTGATTATACCATCACGGTGTACGCAGTTACCTGGACTGGTGACGTTCCGTGGTACTGGCTGGTTAACCCGATTTCTATCAACTACCGCACGgaaattgacaaaccaAGTcaaTGCTAAGCTT
DNA fragment II	GTTCGCTACTATCGCATTACCTATGGCGAAACCGGCGGTAACAGTCCGGTCCAGGAATTTACGGTGCCGGGTTCAAAATCGACCGCGACGATTTCCGGCCTGAAACCGGGTGTTGATTATACCATCACGGTGTACGCAGTTACC
