# Supplementary material for: Monobodies with potent neutralizing activity against SARS-CoV-2 Delta and other variants of concern
Source: Life Sci Alliance. 2022 Mar 7;5(6):e202101322. doi: 10.26508/lsa.202101322 (PMC8906176; doi:10.26508/lsa.202101322)
Supplement: Supplementary file 3 [file LSA-2021-01322_TableS2.xlsx]

## Sheet: Sheet1
	Table S2. Oligonucleotides (BC-L.F2 and the FG-L.F4) for the preparation of each library.
	Library	BC-L.F2 name	FG-L.F4 name
	C4 Lib1	C4L1-B2.F47	C4L2-B.F53
	C4 Lib2	C4L1-B1.F47	C4L2-B.F53
	C4 Lib3	C4L1-A.F47	C4L2-A2.F53
	C4 Lib4	C4L1-A.F47	C4L2-A1.F53
	C6 Lib1	C6L1-3.F41	C6L2-3.F56
	C6 Lib2	C6L1-2.F41	C6L2-2.F56
	C6 Lib3	C6L1-1.F41	C6L2-1.F56
	C12 Lib1	C12L1-3.F41	C12L2-3.F47
	C12 Lib2	C12L1-2.F41	C12L2-2.F47
	C12 Lib3	C12L1-1.F41	C12L2-1.F47
	C4AM-1 Lib	AM2C4-L1.F47	AM2C4-L2.F53
