# Supplementary material for: Monobodies with potent neutralizing activity against SARS-CoV-2 Delta and other variants of concern
Source: Life Sci Alliance. 2022 Mar 7;5(6):e202101322. doi: 10.26508/lsa.202101322 (PMC8906176; doi:10.26508/lsa.202101322)
Supplement: Supplementary file 4 [file LSA-2021-01322_TableS3.xlsx]

## Sheet: Sheet1
	Table S3. Selection conditions for the second affinity maturation of the monobody C4. Confirmation experiments were also performed at the 1st, 4th, 7th, and 10th rounds (shown as #).
		1st	2nd	3rd	4th	5th	6th	7th	8th	9th	10th	#
	RBD (nM)	10	0.1	0.1	0.1	0.1	0.1	0.1	0.01	0.01	0.01	1
	RBD (pmol)	5	0.5	0.5	0.5	0.5	0.5	0.5	0.1	0.1	0.1	0.5
	Incubation time for binding (min)	2	2	2	2	2	2	2	2	2	2	10
	Beads (µL)	2	10	10	10	10	10	10	20	20	20	5
	Incubation time for collection of RBD (min)	2	10	10	10	10	10	10	2	2	2	2
	Beads washing volume (µL)	10	100	100	100	100	100	100	100	100	100	100
	Beads washing time (min)	1	1	1	1	1	1	1	1	1	1	1
	Numbers of beads washing cycles	3	3	3	3	3	3	3	3	3	3	3
	Beads washing volume in the additional washing step (mL)					5	5	5	50	50	50
	Beads washing time in the additional washing step (h)					1	2	3	15	15	15
	Concentration of the monobody C4-AM1 in the additional washing step (µM)					0.1	0.1	0.1	0.1	0.1	0.1
