# Supplementary material for: Monobodies with potent neutralizing activity against SARS-CoV-2 Delta and other variants of concern
Source: Life Sci Alliance. 2022 Mar 7;5(6):e202101322. doi: 10.26508/lsa.202101322 (PMC8906176; doi:10.26508/lsa.202101322)
Supplement: Supplementary file 6 [file LSA-2021-01322_TableS5.xlsx]

## Sheet: Sheet1
	Table S5. The primer sets used for the preparation of each clone template.
	Names	Forward primers for the 1st PCR	Reverse primers for the 1st PCR
	C4	MonoS-BC-c4.F71	MonoS-FG-c4.R76
	C4-AM1	MonoS-BC-4am-1.F71	MonoS-FG-4am-1.R76
	C4-AM2	MonoS-BC-C4AM2.F71	MonoS-FG-C4AM2.R76
	C6b	MonoS-BC-6b.F65	MonoS-FG-6b.R79
	C6b-AM1	MonoS-BC-6bAM1-1.F65	MonoS-FG-6b.R79
	C6b-AM2	C6am2-160-BC.F76	MonoS-FG-6b.R79
	C6b-GS	MonoS-BC-6bAM1-GS.F59	MonoS-FG-6b.R79
	C6b-PAVT	MonoS-BC-6bAM1-WT.F53	MonoS-FG-6b.R79
	C12b	MonoS-BC-12b.F65	MonoS-FG-12b.R70
	C12b-AM1	MonoS-BC-12bAM1-1.F65	MonoS-FG-12b.R70
	C12b-AM2	C12am2-57-BC.F70	MonoS-FG-12b.R70
